# Supplementary material for: Clock-Modulating Activities of the Anti-Arrhythmic Drug Moricizine
Source: Clocks Sleep. 2021 Jun 22;3(3):351–65. doi: 10.3390/clockssleep3030022 (PMC8293187; doi:10.3390/clockssleep3030022)
Supplement: Supplementary file 1 [file clockssleep-03-00022-s001.zip]

Archive with 1 entries (1 files):
- clockssleep-1240397-supplementary.pdf
